# Supplementary material for: PfMFR3: A Multidrug-Resistant Modulator in Plasmodium falciparum
Source: ACS Infect Dis. 2021 Mar 15;7(4):811–25. doi: 10.1021/acsinfecdis.0c00676 (PMC8042660; doi:10.1021/acsinfecdis.0c00676)
Supplement: Supplementary file 1 — id0c00676_si_001.xlsx [file id0c00676_si_001.xlsx]

## Sheet: SuppData1
Metabolite	MMV1271410	MMV1042937	MMV1451822	MMV1432711	MMV1425891	Atovaquone	MMV1427995	KAF156_analogue	Mefloquine	Piperaquine	Methylene Blue	Dihydroartemisinin	MMV085203	Pyrimethamine	WR99210	Chloroquine	KAF246	SJ733	KAE609	KAI407	Lumefantrine
2-dehydro-D-gluconate	0	0.06915	0.2	0.264	0	0	0	0.734845	0.192697	0	0	0.102695	0.018442	-0.79947	-0.218778	0.95	-0.417342	0.630482	0.06	-0.401723	-0.06033
3-phosphoglycerate	-0.150136	-0.22492	-0.34	-0.319	0.385753	0.281218	-0.2	0.100919	0.235866	0.157586	0.171719	0.316823	-0.281388	0.06527	0	-0.22	-0.440765	0.156447	0.01	-0.52349	0.256114
4-aminobutyrate	0.246867	0.045498	0.2	0.375	0.392331	0.232487	0.11	-0.177447	-0.025768	-0.034681	-0.107342	0.052494	-0.069516	0.063658	0.890109	0.54	-0.472814	-0.623188	-0.54	-0.069718	-0.16095
4-phosphopantothenate	-0.314143	-0.337662	0	-0.864	-0.455755	-0.576622	0	0.035427	0.002371	-0.157828	-0.308854	-0.047983	-0.300915	0.159024	0.06498	-0.05	-0.760976	-0.063839	-0.15	-0.099805	0.032423
4-Pyridoxic acid	0	-0.046166	-0.09	0.0294	0.531449	0.515396	-1.08	-0.411092	0.073974	0	0	0.291535	-0.432474	-0.037692	0.004128	-0.05	0.116257	-1.14594	-0.6	0	0.00703
6-phospho-D-gluconate	0.157793	-0.021149	0.34	0.0777	0.217613	0.094234	0.35	0.135913	-0.007896	0.053728	0.018415	-0.047644	-0.384283	0.088792	0.030597	-0.08	-0.330129	-0.13068	-0.28	-0.049275	-0.022091
a-ketoglutarate	-0.143197	-0.474526	0.06	-0.178	-0.030741	-0.163508	0.09	-0.075782	0.046295	-0.025736	0.067992	0.404605	0.054149	0.20173	0.080558	0	0.48901	0.428636	0	-0.135151	-0.030786
Acetyllysine	-0.103072	-0.335086	0	0.132	-0.366943	0.18643	0.23	0.211029	-0.102673	0.06721	-0.094139	0.01998	-0.226602	0.292148	0.29908	-0.3	-1.42216	-2.32752	-1.93	-0.618699	-0.721674
aconitate	-1.08408	-2.0092	-0.67	1.21	-1.57609	-1.50409	-0.88	0.03822	-0.063021	0	0	0.13545	1.41872	0.435474	-0.022881	-0.4	-0.245867	1.11981	0.62	-0.056521	-0.268376
alanine/sarcosine	0.009091	-0.484297	-0.25	-0.6	-0.328519	-0.672419	-0.33	-0.101934	-0.26904	0	0	-0.317331	0.005773	0.48341	0.252674	-0.03	-0.761372	-5.24798	-2.4	-0.234143	-0.509024
CDP	-0.758779	-0.967239	-0.62	-1.12	0	0	-0.58	-0.202878	-0.610256	-0.823213	-0.245705	0.102849	-0.151429	0.171338	0.178587	0.11	-0.448223	0.04523	-0.29	0.254778	0.100589
CMP	-0.805794	0	-0.64	-0.773	0	0	0.21	-0.370274	-0.10761	-0.100418	-0.204154	0.402056	-0.375406	0.005842	-0.071354	-0.84	-0.260492	1.40128	1.24	0.488117	0.14073
CMP	0	0	-0.64	-0.773	-0.503204	-0.692385	0.21	-0.370274	-0.10761	-0.100418	-0.204154	0.402056	-0.375406	0.005842	-0.071354	-0.84	-0.260492	1.40128	1.24	0.488117	0.14073
cyclic-AMP	-2.32229	0	-0.11	-0.185	0.490909	0.413878	0.07	0.103539	0.091566	-0.080861	-0.157579	0.094922	-0.22264	0.064214	0.001189	-0.51	-0.43225	-1.25205	-1.16	0.208976	-0.073401
cytidine	-0.046418	0.289316	-0.4	0.0426	-1.95312	-0.96343	-0.15	0.047694	0.003816	-0.002084	-0.104832	0.153043	0.111334	0.153028	0.062681	1.25	0.294269	-0.388206	-0.31	-0.230424	-0.067316
D-sedoheptulose-1/7-phosphate	-0.010887	-1.20558	-0.5	-0.213	0.341641	0.078544	-0.16	-0.025507	-0.278042	-0.180387	-0.164416	-0.45065	-0.015215	0.097099	0.026314	0.08	-1.0095	-0.526211	-0.73	0.181924	-0.300712
dAMP	0.116567	-1.4605	-0.13	-1.88	0.55842	0.45425	-0.42	-0.101611	-0.550039	0	0	0.366156	-0.056226	-0.34965	-0.304376	1.78	1.95024	2.42778	2.56	0.297369	0.292756
dCDP	-0.172483	-0.606208	0.35	-0.548	0	0	-0.37	-0.038331	-0.813647	-1.06709	-0.570511	-0.058523	-0.045334	0.280518	0.45596	0.53	0.040295	1.86843	1.68	0.267485	0.097833
deoxyribose-phosphate	0	0	-0.47	-0.319	0	0	-0.01	0.881184	0	0	0	0	0.150122	0.443976	-0.565081	0.02	-0.92471	-0.419178	0.23	1.22686	0
dihydroorotate	4.3528	5.23497	3.96	4.48	5.19623	4.78897	3.5	-0.036389	0.103836	-0.115552	-0.383054	0.205729	0.087797	1.35944	0.211286	-0.08	-1.98867	-2.60305	-2.01	0.305417	-0.179078
DLH	0.044467	-0.773587	0.09	-0.0114	-0.365398	0.144538	0.14	0.122799	0.007515	0.088389	0.379822	0.334163	0.276259	0.17529	-0.221728	-0.47	-1.76053	-1.6482	-1.39	-1.06606	-0.989776
dTDP	-1.20555	-1.94375	-1.08	-1.85	-2.28775	-2.18553	-0.45	-0.209847	-0.652633	-0.925315	-0.414493	0.090384	-0.3018	0.394338	0.159586	0.2	1.47613	2.59258	2.45	0.236476	0.061051
dTTP	-1.21705	-2.08881	-0.37	-1.57	-1.57858	-1.59362	0	0.135247	0.037883	0.054658	-0.309636	0.05373	0.408386	-0.17818	-0.281106	-0.77	0.846535	1.54628	1.4	0	-0.011092
FAD	0.29404	0.101084	-0.15	0.0324	0.340983	0.255084	0.22	-0.052733	-0.042482	0.005245	0.018315	0.147578	-0.015924	0.05439	0.031368	-0.17	-0.666097	-1.45831	-1.31	0.051499	-0.047055
FMN	-0.433021	-0.3352	-0.07	-0.145	0.028585	0.020987	0	-0.988319	0.049871	-0.001042	0.029713	-0.171504	-0.118309	-0.475852	-0.262223	-0.09	0.785841	-1.10373	-1	0.413334	0.013133
fructose-1-6-bisphosphate	0.110653	-0.302625	-0.7	-0.125	0.352028	0.180194	0.04	0.100622	0.219338	0.217888	0.122598	0.108877	-0.075232	0.283055	0.003536	-0.07	-0.352043	-0.776497	-1.13	-0.326762	-0.010117
fructose-6-phosphate	0.132271	0.281127	0	0.0743	1.22843	0.680235	0	-0.454505	0.148753	0.143271	-0.070071	-0.06697	-0.04086	0.285559	0.036038	-0.15	-0.590306	0.25601	0.06	-0.062223	-0.175444
fumarate	-0.517768	-0.360991	-0.39	-0.472	-0.582132	-0.296962	0.18	0.118851	-0.061999	-0.005568	0.030618	0.047268	1.18648	0.337833	0.111573	-0.13	-0.004858	0.221023	-0.06	-0.4927	-0.330034
GDP	0.288632	0.34661	0.03	-0.169	-0.618305	-0.406488	-0.32	-0.316969	-0.589344	-0.782219	-0.224431	0.053975	-0.080671	0.005686	0.232755	0.24	-1.25071	-2.218	-2.58	0.198724	0.023386
glutathione disulfide	-0.047625	0.012154	-0.49	-0.133	-0.18727	-0.304787	0.13	0.232244	-0.216256	-0.325922	-0.440169	-0.018988	-0.21572	0.33479	0.137504	-0.36	-0.505266	-0.003594	-0.38	-0.186961	-0.142486
GMP	0.283088	0.717034	-0.01	0.194	0.326817	0.156063	0.28	-0.158405	-0.07694	-0.128609	-0.065452	0.57252	-0.28483	0.171835	0.073627	-0.51	-1.55162	-2.3136	-2.42	0.123974	0.042389
guanine	0	0	0.24	0.688	0.410995	0.179755	-0.07	0.01872	-0.907435	-0.946273	-0.959467	-1.20245	-0.024657	0.33398	0.3889	0.17	0.253549	0.155421	0.26	0	-0.093439
guanosine	0.485594	0	0.58	0.485	0.522939	-0.320833	0.05	-1.57065	0	-1.15601	-1.21464	0	-0.293277	0.644029	0.401718	0.13	0.951852	-4.08079	-1.96	-0.325818	0
hypoxanthine	0.141744	-0.763318	-0.08	0.213	-0.486271	-0.325743	0.07	0.132522	0	0	0	0	-0.270978	-0.147872	0.065506	0.23	0.637932	0.102389	0.27	0.164764	0
IMP	0.402675	-0.059458	0.26	0.358	0.243646	0.143414	0.29	0.023025	-0.053413	-0.115914	-0.153453	0.018271	0.345015	0.031244	0.002784	-0.2	0.015133	0.359901	0.38	0.039795	0.005568
inosine	-0.067498	0	-0.15	0.0251	0	0	0.13	-0.031669	-0.435611	-0.399656	-0.401652	-0.687031	3.3e-05	0	0	0.09	0.541128	0.112087	0.16	-0.076624	-0.730677
lactate	-0.210802	-1.07597	-0.33	-0.275	-1.79362	-1.60936	-0.06	0.039579	-0.520756	-0.425505	-0.139801	-0.351551	-0.323073	0.818468	0.422213	0.26	-0.360034	-1.55727	-1.31	-0.202517	-0.742706
LD	0.239413	-0.133765	-0.04	0.249	0.355889	0.138243	0.32	0.089757	0.080844	0.048273	-0.054627	0.274615	0.174542	-0.079046	0.024551	-0.02	-0.466791	-1.65716	-1.32	0.007935	-0.105735
malate	-0.588484	-0.55657	-0.5	-0.426	-0.329467	-0.202136	0.16	0.13653	-0.090983	-0.09639	-0.039951	-0.03286	-0.077948	0.559708	0.056066	-0.18	-0.027749	0.22765	-0.06	-0.394967	-0.285919
N-acetyl-glutamate	0.194476	0.182464	-0.14	0.204	-0.370574	-0.210147	0.05	0.087534	0.013428	-0.027608	-0.120018	0.098072	0.04808	0.167109	0.086837	-0.11	-0.195634	-0.191285	-0.27	-0.115566	-0.043711
N-acetyl-glutamine	0	0.261628	-0.25	0.318	0.401062	-0.281173	-0.06	-0.181785	0	0	0	0	-0.026609	0.078566	-0.309998	0	-0.238806	-0.478919	-0.43	-0.403861	0
N-Acetyl-L-alanine	0.11169	-0.184983	-0.06	-0.359	0.66552	-0.171958	0.02	-0.972148	-0.219048	-0.25516	0.066003	-0.158758	0.055615	0.151088	0.015785	1.22	-0.26969	-1.64876	-1.42	0.006549	-0.264732
N-acetyl-L-ornithine	7.9e-05	-0.292528	0.01	0.139	-0.395746	0.015184	0.23	0.111669	-0.043568	-0.018782	-0.097187	0.174608	0.042853	0.155511	0.1951	-0.2	-1.17651	-1.38711	-1.27	-0.367398	-0.635704
N-carbamoyl-L-aspartate	2.06766	3.73239	2.5	2.39	3.25463	3.07082	1.98	-0.050044	0.029298	-0.189391	-0.439893	0.013638	-0.078833	0.30849	0.031501	0.01	-2.3584	-4.08066	-4.57	-0.088974	-0.145997
NAD+	0.021576	-0.096595	-0.09	0.00878	0	0	-0.03	0.190467	-0.063557	-0.073551	-0.177458	-0.015262	-0.071537	0.008224	0.174071	0.27	-0.314324	-0.396764	-0.4	-0.006212	-0.040217
NADH	0.13803	0.092796	0.19	-0.0552	0.466615	0.208317	-0.45	0.589156	0	0.161853	0.686877	0	0.391686	4.89954	3.14449	0.58	-1.35092	0.51707	0.03	0.35572	0
NADP+	0.106709	-0.148243	-0.12	0.00341	0.105765	0.037386	0.09	-0.01919	-0.005423	0.016002	0.019001	0.112304	0.102418	0.030092	0.034222	-0.14	-0.047615	-0.178809	-0.12	0.112558	-0.015149
nicotinate	0.001501	-0.170862	-0.07	-0.0116	-0.296036	-0.302056	0.05	-0.089295	-0.482081	-0.422167	-0.301727	-0.333881	-0.168942	0.197155	0.225962	0.09	1.18284	0.600127	0.78	-0.101327	-0.053777
PD	0.202396	0.021883	0.14	0.346	-0.114732	0.10129	0.3	0.195059	-0.175695	-0.049963	-0.17261	-0.012524	0.353333	0.177032	-0.004013	-0.44	-0.789382	-1.25019	-1.24	-0.685504	-0.671544
PE	0.202203	-0.385286	0.11	0.231	-0.402839	0.034552	0.38	0.188212	-0.047621	0.029094	-0.032148	0.158429	0.438232	-0.016854	0.076679	-0.41	-1.06329	-3.09188	-3.49	-0.690465	-0.826098
PEE	-0.019393	-0.632672	0.01	0.169	-0.709073	-0.132216	0.05	0.095702	0.018551	0.15988	0.078729	0.261083	-0.090134	-0.117411	0.04457	-0.3	-1.1705	-4.87727	-5.32	-0.788485	-0.802568
PEEK	-0.449384	-0.668332	0.02	0.021	-0.701222	0.121236	0.26	0.245255	0.184361	0.3927	0.285747	0.494855	-0.127944	0	0	-0.08	-2.55948	-1.29032	-1.54	-0.851925	-1.05526
phosphoenolpyruvate	0.075258	0.067391	-0.3	-0.321	0.459113	0.209709	0	0.105121	0.191186	0.140881	0.167217	0.317304	-0.191292	-0.010242	0.00364	-0.17	-0.192424	0.434561	0.45	-0.31459	0.373144
PVNF	-0.312588	-0.667272	-0.01	-0.243	-0.925096	-0.697407	0.07	0.098555	0.002471	0.06182	0.302077	0.347395	0.048325	0.096724	0.205797	-0.39	-2.22402	-2.24893	-2.07	-0.923133	-1.03229
Pyroglutamic acid	-0.261075	-0.843733	-0.41	-0.0879	0	0	-0.05	-0.010165	-0.397646	-0.225535	-0.143023	0.016366	-0.297079	0.095759	0.030984	0.12	0.202594	-0.071465	-0.06	-0.13734	-0.299183
pyruvate	-0.452285	-0.745116	-0.6	-0.927	-0.48155	-1.044	-0.4	-0.056859	-0.389789	-0.229749	-0.044666	-0.587447	-0.282259	0.389146	0.180237	0.12	-0.16286	-1.79299	-1.34	-0.463467	-0.626425
ribose-phosphate	0	0	-0.49	-0.145	0.429417	-0.087677	-0.07	0.204791	-0.151206	-0.136194	-0.199323	-0.205365	-0.042001	0.720141	-0.014007	-0.06	0.004983	-0.370137	-0.56	0	-0.382889
S-adenosyl-L-homocysteine	0	-0.136463	-0.21	-0.184	0	0	0.02	-0.2459	0.150502	-0.174704	-0.240863	-0.123356	-0.092372	0.081828	0.000764	-0.06	-0.212845	-0.551406	-1.64	-0.019417	-0.448877
Sedoheptulose bisphosphate	0.05663	-0.125501	-0.45	-0.13	0.167588	0.082912	-0.13	0.012697	0.112601	0.223025	0.002414	-0.01705	0.045817	0.198639	0.077423	0	-0.553341	-0.928783	-1.34	-0.358398	-0.069116
succinate/Methylmalonic acid	-1.6319	-2.68279	-0.47	-0.987	-0.681368	-0.996882	-0.41	0.152719	0.102632	0.081343	0.428889	0.109808	0.318786	0.076479	0.072553	-0.23	0.315896	0.454716	0.14	-0.058558	0.025659
UDP	-1.46222	-2.03802	-0.93	-1.82	-2.44089	-2.44981	-0.64	-0.398438	-0.669794	-0.865467	-0.388127	0.054402	-0.163097	0.270194	0.223008	0.07	-0.878438	-0.7526	-0.96	0.228273	0.041307
UDP-D-glucose	-0.140358	-0.297587	-0.07	-0.0272	0.153673	0.02892	0.04	0.076723	0.024176	-0.009736	-0.068046	0.115927	-0.069885	0.13796	0.049316	-0.07	-0.184671	-0.156371	-0.2	0.149365	0.022103
UDP-D-glucuronate	0.123648	-0.064445	0.04	-0.055	0.231878	0.097407	0.03	0.105782	0.072682	0.008087	0.078892	0.165319	0.089755	0.02668	0.00527	0.05	-0.18456	-0.197993	-0.36	0.006986	0.075664
UDP-N-acetyl-glucosamine	-0.408657	-0.539917	-0.41	-0.384	-0.115497	-0.245093	-0.09	0.103272	-0.028003	-0.095579	-0.182473	0.037409	-0.182231	0.147394	0.061802	-0.09	-0.224646	0.08301	0.03	0.115581	-0.002853
UMP	-1.41154	-1.76419	-1.05	-1.43	-1.83427	-1.85952	0.05	-0.237362	-0.15648	-0.230424	-0.246326	0.54812	-0.033884	0.109513	0	-0.45	-0.367541	-0.431573	-0.38	0.231705	0.0984
uridine	0	0	-0.59	-0.478	-0.471599	-1.39405	-0.13	-0.023616	0	-0.485392	-0.422707	0	-0.270876	0.389899	0.176338	0.2	1.26427	-0.719457	-0.44	0.24034	0
xanthosine	-0.006054	0.187608	-0.12	-0.343	0.611119	-0.068314	-0.05	-0.381612	0.023904	-0.015308	-0.04282	0.093025	-0.107897	0.16831	0.151192	4.51	-0.320804	-0.294579	-0.22	-0.558017	0.080659
